# Supplementary material for: Alginate microencapsulation of an attenuated O-antigen mutant of Francisella tularensis LVS as a model for a vaccine delivery vehicle
Source: PLoS One. 2022 Mar 11;17(3):e0259807. doi: 10.1371/journal.pone.0259807 (PMC8916679; doi:10.1371/journal.pone.0259807)
Supplement: S2 Table — (XLSX) [file pone.0259807.s002.xlsx]

## Sheet: Bead Size Optimization
	Nozzle Size -->	80			120			150			200
	1x10^x CFU/ml starting -->	6	7	8	6	7	8	6	7	8	6	7	8
	Size in mm of bead	178	175	224	277	208	374	304	281	294	583	565	387
		129	174	214	267	285	205	307	346	308	462	520	548
		139	174	172	224	233	261	307	312	283	650	769	671
		122	172	258	204	208	236	302	330	393	655	716	506
		165	217	181	285	184	259	308	301	294	671	796	582
		127	209	166	213	338	266	386	307	386	490	635	511
		209	178	223	222	214	218	307	298	441	624	530	649
		200	221	214	290	214	341	304	321	316	60	435	482
		138	209	195	208	293	356	301	325	301	480	646	497
		124	168	183	325	190	317	333	298	288	568	604	553
		173	227	255	232	235	195	302	384	312	502	482	557
		173	169	157	373	196	313	303	298	290	575	430	689
		203	224	173	196	222	228	311	308	301	440	695	547
		201	173	239	174	417	333	306	290	299	405	467	559
		129	212	292	277	218	319	308	302	351	615	454	369
		112	205	199	257	223	342	307	308	277	682	726	570
		124	209	249	399	348	341	308	289	391	502	606	381
		208	165	191	226	223	276	319	307	362	450	606	482
		172	219	218	223	209	289	306	301	311	440	520	600
		201	204	183	240	218	297	303	292	383	499	534	404
		170	175	147	228	213	286	303	419	315	458	609	470
		138	205	210	213	213	343	310	393	362	419	685	405
		130	249	195	266	382	286	312	369	344	452	537	561
		206	177	178	266	244	188	313	303	332	488	495	646
		153	175	222	280	230	217	308	280	319	495	504	686
		201	222	195	295	217	223	310	292	279	680	788	471
		166	212	232	227	240	222	307	381	293	564	615	399
		163	178	262	197	212	346	315	339	372	525	555	497
		116	213	232	237	214	347	301	375	347	449	405	466
		166	179	182	264	221	359	317	308	281	713	481	605

## Sheet: Beads per ml
		Nozzle Size
		80 μm			150 μm			200 μm			300 μm
Starting concentration	1x106	2530000	1780000	2280000	295000	115000	435000	285000	325000	210000	145000	85000	175000
	1x107	3090000	4340000	4900000	1490000	2190000	510000	575000	3590000	3840000	2370000	2220000	1690000
	1x108	38100000	155000000	327000000	21600000	7550000	43500000	17000000	6250000	15600000	6400000	8500000	16700000

## Sheet: Encapsulation Efficiency
		Starting Concentration
		1x106			1x107			1x108
Nozzle Size	80 μm	100	100	100	100	100	100	100	100	100
	150 μm	100	51	100	79	100	45	64	64	11
	200 μm	100	100	80	15	94	101	59	22	54
	300 μm	100	66	100	56	52	40	16	21	42

## Sheet: Serum Surival
Quantitative		WbtI			Alginate Encapsuled WbtI					Qualitative		LVS	WbtI	Alginate Encapsulated WbtI	APA Encapsulated WbtI
	0 hour	100	100	100	100	100	100				0 hour	+	+	+	+
	1 hour	0	0.172414	0	111.986	125.479	113.919				1 hour	+	-	+	+
	24 hours	0	0	0	1.36986	0.957854	0				24 hours	+	-	-	+
	48 hours	0	0	0	0	0	0				48 hours	+	-	-	+

## Sheet: Survival
	Group Name	Days Survived Post Challenge
	Mock IP	3
		4
	WbtI, IP	4		EOS = End of study (14 days)
		4
		4
		6
	WbtI + LPS, IP	EOS
		EOS
		9
		3
	WbtI beads, IP	7
		7
		8
		8
	WbtI + LPS Beads, IP	8
		EOS
		EOS
		EOS
	Mock SQ	4
		5
		4
		4
	WbtI + LPS, SQ	4
		4
		3
		3
	WbtI + LPS Beads, SQ	3
		3
		4
		4
	WbtI alginate only Beads, SQ	6
		5
		6
		5
	WbtI Beads, SQ	7
		5
		5
		4
	LVS, SQ	EOS
		EOS
		EOS
		4

## Sheet: Tissue Load
		Mock Immunized	WbtI, IP	WbtI + LPS, IP	WbtI Beads, IP	WbtI + LPS Beads, IP
	Liver	66700000	53300	333	66700	1170
		7000000	100000	50	40000	0
			45000	1500	8500000	33.3
			13300	3830	31700	33.3
	Lung	3000000	5000000	2500	50000000	5000000
		16700000	8330000	1330	56700000	250
			3330000	8330000	83300000	833
			10000000	800000	30000000	4920
	Spleen	8000000	170000	500	33300	417
		133000000	267000	317	20000	250
			317000	2500	4000000	2830
			8330	8330	71700	722

## Sheet: Titers
	Mock Immunized	LVS, SQ	WbtI + LPS, SQ	WbtI + LPS APA Beads, SQ	WbtI, IP	WbtI APA Beads, IP	WbtI + LPS, IP	WbtI + LPS APA Beads, IP
Log of Antibody Titer	0	3.20412	2.30103	2.60206	2.30103	4.10721	2.90309	4.10721
	0	3.20412	0	2.90309	2.60206	4.10721	2.30103	4.10721
	0	4.10721		2	2.30103	4.10721	2.60206	3.80618
	0	3.20412		2	2			4.10721

## Sheet: Histopathology
	Group Name	Peribroncial and bronchial infiltrates	Inflammatory infiltrates	Quality of infiltrate	Parenchymal pneumonia	Bronchiolar band bronchiole lumen exudates	Pervascular infiltrate
Lung	Mock IP	1	1	2	1	0	2
		1	2	2	1	0	1
	WbtI, IP	1	1	1	1	0	2
		2	2	3	2	1	1
		1	1	1	1	0	2
		2	2	2	1	0	2
	WbtI + LPS, IP	1	1	1	1	0	1
		1	1	1	0	0	1
		1	2	1	1	0	0
		1	1	1	1	1	1
	WbtI beads, IP	2	2	2	2	0	2
		1	1	2	2	0	1
		2	2	2	2	0	2
		1	1	2	2	0	1
	WbtI + LPS Beads, IP	1	1	1	1	0	1
		1	0	0	0	0	0
		2	2	4	0	0	2
		2	2	4	0	0	2
	LVS, SQ	0	0	0	0	0	0
		2	1	lymphocytes	0	0	1
		2	1	lymphocytes	0	1	0
		2	1	lymphocytes	0	1	0
	Group Name	Hepatic lobule infiltration	Quantity of granulomas	Quality of granulomatous infiltrate	Portal triad infiltration
Liver	Mock IP	2	2	2	1
		1	1	2	0
	WbtI, IP	1	1	1	0
		2	2	2	1
		1	2	2	1
		2	2	1	1
	WbtI + LPS, IP	0	0	0	0
		0	0	0	0
		1	1	1	0
		0	1	1	0
	WbtI beads, IP	2	3	2	1
		2	2	2	1
		3	2	1	1
		2	1	1	0
	WbtI + LPS Beads, IP	1	1	1	0
		0	0	0	0
		0	0	0	0
		0	0	0	0
	LVS, SQ	0	0	0	0
		0	0	0	0
		0	0	0	0
		0	1	1	0
	Group Name	Marginal zone thickening and inflammation	Perilymphoid red pulp infiltration	Red pulp parenchymal inflammation	Quality of granuomatous inflammation
Spleen	Mock IP	1	2	1	2
		1	1	1	1
	WbtI, IP	0	0	0	0
		1	2	1	1
		1	0	0	1
		0	1	1	1
	WbtI + LPS, IP	0	0	0	0
		0	0	0	0
		0	0	0	0
		0	0	0	0
	WbtI beads, IP	1	1	1	1
		1	1	1	1
		1	2	1	1
		1	1	1	1
	WbtI + LPS Beads, IP	0	0	0	0
		0	0	0	0
		0	0	0	0
		0	0	0	0
	LVS, SQ	0	0	0	0
		0	0	0	0
		0	0	0	0
		0	0	0	0

## Sheet: IPA Gene Data
			Normal Lung	LVS SQ	Wbtl with LPS	Wbtl with LPS in APA Beads
Unigene	Refseq	Symbol	Control	LVS	WL	WLAPA
Mm.330510	NM_011318	Apcs	1	158.184	111.758	28.2013
Mm.19131	NM_009778	C3	1	1.9975	-1.4236	-1.4116
Mm.247623	NM_007577	C5ar1	1	31.8185	22.2842	5.6579
Mm.1051	NM_009807	Casp1	1	7.9387	2.7888	2.7977
Mm.867	NM_011331	Ccl12	1	7.927	11.1523	5.6214
Mm.284248	NM_013653	Ccl5	1	15.9298	22.439	44.9271
Mm.1337	NM_009916	Ccr4	1	63.9434	45.1788	22.6605
Mm.14302	NM_009917	Ccr5	1	31.9895	22.331	22.6882
Mm.8007	NM_009835	Ccr6	1	3.9477	5.6055	2.8059
Mm.442098	NM_007720	Ccr8	1	63.2605	44.8116	11.2715
Mm.3460	NM_009841	Cd14	1	7.8128	2.7835	2.7992
Mm.2209	NM_013488	Cd4	1	31.4965	44.7064	11.1809
Mm.271833	NM_011611	Cd40	1	3.9683	5.5577	2.8092
Mm.4861	NM_011616	Cd40lg	1	33.8593	23.9726	6.0066
Mm.89474	NM_009855	Cd80	1	69.4734	48.7325	12.2536
Mm.1452	NM_019388	Cd86	1	7.8625	11.2079	11.174
Mm.1858	NM_001081110	Cd8a	1	8.0113	22.5677	11.38
Mm.28767	NM_007768	Crp	1	73.7171	26.0198	13.0501
Mm.4922	NM_009969	Csf2	1	-2.0182	-2.8873	-5.7268
Mm.877	NM_021274	Cxcl10	1	64.0168	11.2669	11.299
Mm.12876	NM_009910	Cxcr3	1	31.7167	44.8846	44.4488
Mm.86382	NM_172689	Ddx58	1	7.9745	2.7916	1.4082
Mm.3355	NM_010177	Fasl	1	32.4771	45.166	23.0673
Mm.182291	NM_054039	Foxp3	1	31.6329	22.5138	5.6204
Mm.313866	NM_008091	Gata3	1	7.999	5.6575	5.634
Mm.88795	NM_010391	H2-Q10	1	17.5009	24.9074	6.1941
Mm.490445	NM_010398	H2-T23	1	3.9814	5.588	5.6373
Mm.435508	NM_010493	Icam1	1	1.9854	1.4062	1.4005
Mm.14091	NM_010503	Ifna2	1	16.3989	23.2076	11.6081
Mm.502	NM_010508	Ifnar1	1	7.9084	2.7631	1.4049
Mm.1245	NM_010510	Ifnb1	1	31.6195	11.2587	5.6488
Mm.240327	NM_008337	Ifng	1	128.371	90.5786	45.363
Mm.549	NM_010511	Ifngr1	1	3.9698	2.7943	2.8213
Mm.874	NM_010548	Il10	1	37.4885	26.3346	6.6176
Mm.1284	NM_008355	Il13	1	63.7892	22.0128	11.2329
Mm.5419	NM_010552	Il17a	1	18.0772	12.6522	1.5861
Mm.1410	NM_008360	Il18	1	4.0017	2.8007	2.8189
Mm.15534	NM_010554	Il1a	1	7.9426	5.5739	2.787
Mm.222830	NM_008361	Il1b	1	32.0921	22.4811	11.2874
Mm.896	NM_008362	Il1r1	1	1.9999	1.4106	-1.4107
Mm.14190	NM_008366	Il2	1	36.6784	25.8528	6.4937
Mm.125482	NM_031252	Il23a	1	65.5756	45.912	11.5928
Mm.276360	NM_021283	Il4	1	63.7854	44.9299	22.2628
Mm.4461	NM_010558	Il5	1	64.7685	45.9649	11.5775
Mm.1019	NM_001314054	Il6	1	144.69	25.5463	12.9665
Mm.38241	NM_008363	Irak1	1	3.9724	1.4035	-1.4235
Mm.3960	NM_016849	Irf3	1	3.9923	1.4068	1.4169
Mm.3233	NM_016850	Irf7	1	32.0686	5.6467	2.8218
Mm.262106	NM_008401	Itgam	1	63.8752	22.6378	22.5536
Mm.275839	NM_008413	Jak2	1	7.9646	1.389	1.409
Mm.116844	NM_016923	Ly96	1	3.9771	2.7797	2.8225
Mm.45436	NM_017372	Lyz2	1	-4.0261	2.806	2.8075
Mm.196581	NM_011949	Mapk1	1	2.0028	1.4097	-1.4041
Mm.21495	NM_016700	Mapk8	1	3.987	2.8167	1.4139
Mm.30045	NM_010776	Mbl2	1	68.1473	47.8703	12.0725
Mm.4668	NM_010824	Mpo	1	78.7163	55.3899	14.015
Mm.33996	NM_010846	Mx1	1	126.878	89.3463	22.3992
Mm.213003	NM_010851	Myd88	1	7.9878	5.7566	1.4505
Mm.256765	NM_008689	Nfkb1	1	1.9975	2.8241	1.4102
Mm.170515	NM_010907	Nfkbia	1	7.965	2.8098	1.4085
Mm.54174	NM_145827	Nlrp3	1	16.8247	23.4934	5.9382
Mm.28498	NM_172729	Nod1	1	15.9527	5.6622	2.8226
Mm.222633	NM_145857	Nod2	1	16.2789	11.394	5.6357
Mm.828	NM_009019	Rag1	1	36.5053	25.7495	12.8935
Mm.4372	NM_011281	Rorc	1	8.0527	5.6362	1.4171
Mm.2913	NM_013612	Slc11a1	1	31.6898	44.3665	11.198
Mm.277406	NM_009283	Stat1	1	15.7383	11.1427	11.2499
Mm.473190	NM_011486	Stat3	1	7.8714	2.7714	2.8106
Mm.1550	NM_011487	Stat4	1	31.6445	22.2943	11.1917
Mm.121721	NM_009284	Stat6	1	2.1627	1.5404	1.5375
Mm.94519	NM_019507	Tbx21	1	9.0188	3.1673	1.5878
Mm.203952	NM_174989	Ticam1	1	35.0285	12.4386	6.1649
Mm.273024	NM_030682	Tlr1	1	15.9416	11.2742	5.6322
Mm.87596	NM_011905	Tlr2	1	15.8369	5.5349	5.6411
Mm.33874	NM_126166	Tlr3	1	7.898	5.6334	2.8237
Mm.38049	NM_021297	Tlr4	1	7.9443	2.7919	1.4063
Mm.116894	NM_016928	Tlr5	1	3.9856	2.7787	-1.4109
Mm.42146	NM_011604	Tlr6	1	32.0202	22.608	5.7238
Mm.23979	NM_133211	Tlr7	1	16.1436	11.3537	5.703
Mm.196676	NM_133212	Tlr8	1	16.0885	22.6338	5.66
Mm.44889	NM_031178	Tlr9	1	33.3242	23.476	11.8305
Mm.1293	NM_013693	Tnf	1	71.0654	50.1497	12.6986
Mm.292729	NM_009424	Traf6	1	15.9488	11.2367	2.8323
Mm.20249	NM_018793	Tyk2	1	7.9033	2.8036	1.4161
Mm.328431	NM_007393	Actb	1	1.9877	2.8049	2.7946
Mm.163	NM_009735	B2m	1	3.947	11.2386	22.0508
Mm.309092	NM_008084	Gapdh	1	31.6765	22.4167	11.1143
Mm.3317	NM_010368	Gusb	1	8.0104	5.6099	5.6636
Mm.2180	NM_008302	Hsp90ab1	1	-1.9877	-2.8049	-2.7946
